# Supplementary material for: Increased LGR6 Expression Sustains Long-Term Wnt Activation and Acquisition of Senescence in Epithelial Progenitors in Chronic Lung Diseases
Source: Cells. 2021 Dec 7;10(12):3437. doi: 10.3390/cells10123437 (PMC8700573; doi:10.3390/cells10123437)
Supplement: Supplementary file 1 [file cells-10-03437-s001.zip]

Archive with 1 entries (1 files):
- cells-1456286-supplementary.pdf
